# Supplementary material for: Bioconversion of Geniposide from Gardenia jasminoides via Levilactobacillus Enhancing Anti-Inflammatory Activity
Source: Foods. 2025 Dec 3;14(23):4156. doi: 10.3390/foods14234156 (PMC12692592; doi:10.3390/foods14234156)
Supplement: Supplementary file 1 [file foods-14-04156-s001.zip]

Archive with 1 entries (1 files):
- foods-3984510-supplementary.pdf
